# Supplementary material for: Transcriptome profiling revealed diverse gene expression patterns in poplar (Populus × euramericana) under different planting densities
Source: PLoS One. 2019 May 29;14(5):e0217066. doi: 10.1371/journal.pone.0217066 (PMC6541269; doi:10.1371/journal.pone.0217066)
Supplement: S1 Table — (XLSX) [file pone.0217066.s002.xlsx]

## Sheet: Sheet1
S1 Table Primers used for qRT-PCR analysis of genes selected from the RNA sequencing data
Primer name	Amplification Length	Primer Sequence (5' to 3')
Podel.06G246600-F	266 bp	CGACTTAGCTCCTACAGGATCC
Podel.06G246600-R		CCTGAGCAGCACTAGTCTGC
Podel.18G032400-F	241 bp	GCATGCTATAAGCCTGAGG
Podel.18G032400-R		GCAGCTGGTCGATTGCAC
Podel.08G182800-F	216 bp	CCTCCTCCTAAGCCAAAGG
Podel.08G182800-R		CAAAGACGCGACAGAGAGCAG
Podel.05G078000-F	274 bp	GGTGCTTTGATGTCCATCTGTCC
Podel.05G078000-R		CAGCTACTTGTCTTGGTTGC
Podel.15G022900-F	224 bp	GCAAATCCCATTGCCCATAG
Podel.15G022900-R		GCCTACATCTCCTAATCACACC
Podel.09G104800-F	233 bp	TTCCAGGAACTGCTTACCAC
Podel.09G104800-R		CCATGTCAGAACACTAGCTGTCG
Podel.19G123600-F	293 bp	GAGGTTAGAACTGGTGGTCG
Podel.19G123600-R		CCAGCAACACCTCCTGTGG
Podel.09G146300-F	272 bp	GGCCTCATGCAACCTCTATTCC
Podel.09G146300-R		CCAAGCATCTTGAGGGTCAAG
Podel.02G096300-F	272 bp	CCAGTTCCAACATTGGAGG
Podel.02G096300-R		GGAACAGGACCATGGTTGCG
Podel.01G040600-F	262 bp	GATGTCTACACCTATGCTGACG
Podel.01G040600-R		CCTTCTCGTAGTAACAAGCCTG
