# Supplementary material for: Transcriptome profiling revealed diverse gene expression patterns in poplar (Populus × euramericana) under different planting densities
Source: PLoS One. 2019 May 29;14(5):e0217066. doi: 10.1371/journal.pone.0217066 (PMC6541269; doi:10.1371/journal.pone.0217066)
Supplement: S2 Table — (XLSX) [file pone.0217066.s003.xlsx]

## Sheet: Sheet1
S2 Table Summary of the RNA sequencing data
Library	Raw Reads Number	Clean Reads Number	Clean Reads Rate	Low-quality Reads Rate	Ns Reads Rate	Adapter Polluted Reads Rate	Clean Q30 Bases Rate
HD-U-1	46828390	45073006	0.9625	0.0102	0.0007	0.0266	0.9485
HD-U-2	51002842	46786428	0.9173	0.0227	0.0001	0.0599	0.8868
HD-U-3	49049436	46681388	0.9517	0.0298	0.0001	0.0184	0.8762
HD-M-1	49600084	46740654	0.9423	0.0262	0.0001	0.0313	0.8837
HD-M-2	46547868	44406474	0.954	0.0258	0.0001	0.0201	0.8823
HD-M-3	41802320	40463910	0.968	0.0113	0.0007	0.02	0.9475
HD-B-1	47854448	46360568	0.9688	0.0096	0.0008	0.0208	0.9494
HD-B-2	46867362	45594820	0.9728	0.0097	0.0007	0.0167	0.9497
HD-B-3	45864168	44305754	0.966	0.0051	0.0006	0.0284	0.962
LD-U-1	47471448	46045698	0.97	0.0105	0.0007	0.0188	0.9474
LD-U-2	45894718	44111920	0.9611	0.0183	0.0001	0.0204	0.8931
LD-U-3	46428796	44956490	0.9683	0.0068	0.0005	0.0244	0.958
LD-M-1	43517442	42254468	0.971	0.01	0.0007	0.0183	0.9489
LD-M-2	47021286	44882930	0.9545	0.0183	0.0001	0.0271	0.8949
LD-M-3	46823112	45343318	0.9684	0.0105	0.0007	0.0204	0.9486
LD-B-1	45972980	44511596	0.9682	0.0094	0.0007	0.0217	0.9502
LD-B-2	47089050	45453564	0.9653	0.0121	0.0007	0.0219	0.9445
LD-B-3	44392378	43234528	0.9739	0.0072	0.0005	0.0184	0.9586
