# Supplementary material for: Transcriptome profiling revealed diverse gene expression patterns in poplar (Populus × euramericana) under different planting densities
Source: PLoS One. 2019 May 29;14(5):e0217066. doi: 10.1371/journal.pone.0217066 (PMC6541269; doi:10.1371/journal.pone.0217066)
Supplement: S3 Table — (XLSX) [file pone.0217066.s004.xlsx]

## Sheet: Sheet1
S3 Table Summary of the mapping results of the RNA sequencing data
Library	Mapping Rate	UnMapped Rate	MultiMap Rate	UniqueMap Rate
HD-U-1	0.8848	0.1152	0.0569	0.8279
HD-U-2	0.862	0.138	0.0581	0.8039
HD-U-3	0.8553	0.1447	0.0564	0.7989
HD-M-1	0.8577	0.1423	0.0577	0.8
HD-M-2	0.8594	0.1406	0.0581	0.8013
HD-M-3	0.8781	0.1219	0.0589	0.8192
HD-B-1	0.8857	0.1143	0.0588	0.8269
HD-B-2	0.8813	0.1187	0.0596	0.8217
HD-B-3	0.8386	0.1614	0.0695	0.7691
LD-U-1	0.8855	0.1145	0.0582	0.8273
LD-U-2	0.8618	0.1382	0.0557	0.8061
LD-U-3	0.8878	0.1122	0.0596	0.8282
LD-M-1	0.8852	0.1148	0.0598	0.8254
LD-M-2	0.8638	0.1362	0.057	0.8068
LD-M-3	0.8809	0.1191	0.0583	0.8226
LD-B-1	0.8841	0.1159	0.0577	0.8264
LD-B-2	0.8781	0.1219	0.0576	0.8205
LD-B-3	0.8892	0.1108	0.0576	0.8316
