# Supplementary material for: Transcriptome profiling revealed diverse gene expression patterns in poplar (Populus × euramericana) under different planting densities
Source: PLoS One. 2019 May 29;14(5):e0217066. doi: 10.1371/journal.pone.0217066 (PMC6541269; doi:10.1371/journal.pone.0217066)
Supplement: S4 Table — (XLSX) [file pone.0217066.s005.xlsx]

## Sheet: sheet1
S4 Table Distribution of mapped reads over different genomic regions
Library	HD-U-1	HD-U-2	HD-U-3	HD-M-1	HD-M-2	HD-M-3	HD-B-1	HD-B-2	HD-B-3
Exon	0.8651	0.8723	0.8566	0.8575	0.8464	0.8458	0.8606	0.8459	0.8855
Intron	0.0438	0.0353	0.0484	0.0455	0.0549	0.0531	0.0451	0.0531	0.0178
Intergenic	0.0911	0.0924	0.095	0.097	0.0987	0.1011	0.0943	0.101	0.0967
Library	LD-U-1	LD-U-2	LD-U-3	LD-M-1	LD-M-2	LD-M-3	LD-B-1	LD-B-2	LD-B-3
Exon	0.8563	0.843	0.8594	0.849	0.8518	0.8509	0.8524	0.846	0.8505
Intron	0.0473	0.0566	0.0406	0.053	0.0511	0.0511	0.0464	0.053	0.0484
Intergenic	0.0964	0.1004	0.1001	0.0981	0.0971	0.0981	0.1012	0.101	0.1011
