# Supplementary material for: Transcriptome profiling revealed diverse gene expression patterns in poplar (Populus × euramericana) under different planting densities
Source: PLoS One. 2019 May 29;14(5):e0217066. doi: 10.1371/journal.pone.0217066 (PMC6541269; doi:10.1371/journal.pone.0217066)
Supplement: S5 Table — (XLSX) [file pone.0217066.s006.xlsx]

## Sheet: Sheet1
S5 Table Statistical distribution of FPKM interval values in each sample
Type	FPKM Level	HD-U-1	HD-U-2	HD-U-3	HD-M-1	HD-M-2	HD-M-3	HD-B-1	HD-B-2	HD-B-3
Low expression	0 < FPKM≤ 1	6448	6693	6704	6474	6494	6327	6618	6500	7133
Moderate expression	1 < FPKM≤ 100	19661	18776	18643	17994	18097	18195	19430	18244	17677
High expression	FPKM >100	913	888	899	904	883	871	850	881	992
Type	FPKM Level	LD-U-1	LD-U-2	LD-U-3	LD-M-1	LD-M-2	LD-M-3	LD-B-1	LD-B-2	LD-B-3
Low expression	0 < FPKM≤ 1	6743	6395	6676	6431	6442	6555	6687	6352	6558
Moderate expression	1 < FPKM≤ 100	18917	18319	18561	18153	18279	18183	18551	18153	19315
High expression	FPKM >100	924	913	916	883	856	873	921	904	900
